# Supplementary material for: Increased Presence of Circulating Cell-Free, Fragmented, Host DNA in Pigs Infected with Virulent African Swine Fever Virus
Source: Viruses. 2023 Oct 21;15(10):2133. doi: 10.3390/v15102133 (PMC10612093; doi:10.3390/v15102133)
Supplement: Supplementary file 1 [file viruses-15-02133-s001.zip]

Archive with 1 entries (1 files):
- OlesenetalViruses2023Supplementary Figure S1.pdf
